# Supplementary material for: Two new species of Annulatascaceae (Annulatascales, Sordariomycetes) from Dongting Lake
Source: MycoKeys. 2026 Jul 15;136:217–32. doi: 10.3897/mycokeys.136.188740 (PMC13392777; doi:10.3897/mycokeys.136.188740)
Supplement: XML Treatment for Annulatascus dongtingensis [file mycokeys.136.188740-treatment1.xml]

<!DOCTYPE tp:taxon-treatment
  PUBLIC "-//TaxonX//DTD Taxonomic Treatment Publishing DTD v0 20100105//EN" "tax-treatment-NSO.dtd">
<tp:taxon-treatment xmlns:tp="http://www.plazi.org/taxpub"><tp:treatment-meta><kwd-group><label>Taxon classification</label><kwd>
                <named-content content-type="kingdom">Fungi</named-content>
              </kwd><kwd>
                <named-content content-type="order">Annulatascales</named-content>
              </kwd><kwd>
                <named-content content-type="family">Annulatascaceae</named-content>
              </kwd></kwd-group><mixed-citation publication-type="journal"><person-group><name><surname>Wang</surname><given-names>Zhi-Yang</given-names></name><name><surname>Thiyagaraja</surname><given-names>Vinodhini</given-names></name><name><surname>He</surname><given-names>Shu-Cheng</given-names></name><name><surname>Kularathnage</surname><given-names>Nuwan</given-names></name><name><surname>Yuan</surname><given-names>Ling-Ling</given-names></name><name><surname>Cheewangkoon</surname><given-names>Ratchadawan</given-names></name><name><surname>Hyde</surname><given-names>Kevin D.</given-names></name><name><surname>Zhao</surname><given-names>Qi</given-names></name></person-group><article-title>Two new species of <italic><tp:taxon-name><tp:taxon-name-part taxon-name-part-type="family" reg="Annulatascaceae">Annulatascaceae</tp:taxon-name-part></tp:taxon-name></italic> (<italic><tp:taxon-name><tp:taxon-name-part taxon-name-part-type="order" reg="Annulatascales">Annulatascales</tp:taxon-name-part></tp:taxon-name></italic>, <italic><tp:taxon-name><tp:taxon-name-part taxon-name-part-type="class" reg="Sordariomycetes">Sordariomycetes</tp:taxon-name-part></tp:taxon-name></italic>) from Dongting Lake</article-title><source>MycoKeys</source><day>15</day><month>07</month><year>2026</year><volume>136</volume><fpage>217</fpage><lpage>232</lpage><pub-id pub-id-type="doi">10.3897/mycokeys.136.188740</pub-id></mixed-citation></tp:treatment-meta><tp:nomenclature><tp:taxon-name><object-id xmlns:xlink="http://www.w3.org/1999/xlink" content-type="arpha" xlink:type="simple">585B00DD-DB4D-5802-889C-EB1645D04FD8</object-id>
                    		<tp:taxon-name-part taxon-name-part-type="genus" reg="Annulatascus">Annulatascus</tp:taxon-name-part> <tp:taxon-name-part taxon-name-part-type="species" reg="dongtingensis">dongtingensis</tp:taxon-name-part>
                    	
                    		<object-id xmlns:xlink="http://www.w3.org/1999/xlink" xlink:type="simple">Index Fungorum: IF905205</object-id>
                    		<object-id xmlns:xlink="http://www.w3.org/1999/xlink" xlink:type="simple">Facesoffungi Number: FoF19657</object-id>
                    	</tp:taxon-name><tp:taxon-authority>Z.Y. Wang, K.D. Hyde &amp; Q. Zhao</tp:taxon-authority><tp:taxon-status xmlns:xlink="http://www.w3.org/1999/xlink" xlink:type="simple">sp. nov.</tp:taxon-status><xref ref-type="fig" rid="F2">Fig. 2</xref></tp:nomenclature><tp:treatment-sec sec-type="Etymology"><title>Etymology.</title><p>The epithet “<italic>dongtingensis</italic>” refers to the collecting site where the holotype was collected.</p><fig id="F2" position="float" orientation="portrait"><object-id xmlns:xlink="http://www.w3.org/1999/xlink" content-type="doi" xlink:type="simple">10.3897/mycokeys.136.188740.figure2</object-id><object-id xmlns:xlink="http://www.w3.org/1999/xlink" content-type="arpha" xlink:type="simple">9E7C49AF-BBF1-560C-8C57-E2F0626A3283</object-id><label>Figure 2.</label><caption><p><italic><tp:taxon-name><tp:taxon-name-part taxon-name-part-type="genus" reg="Annulatascus">Annulatascus</tp:taxon-name-part> <tp:taxon-name-part taxon-name-part-type="species" reg="dongtingensis">dongtingensis</tp:taxon-name-part></tp:taxon-name></italic> (HKAS 150455, holotype). <bold>a–c</bold>. Ascomata on natural substrate; <bold>d</bold>. Section of an ascoma; <bold>e</bold>. Peridium; <bold>f</bold>. Paraphyses; <bold>g–j</bold>. Asci; <bold>k, l</bold>. Apical ring (white arrows); <bold>m, n</bold>. Ascospores; <bold>o</bold>. Germinated ascospore; <bold>p</bold>. Culture on <abbrev xmlns:xlink="http://www.w3.org/1999/xlink" xlink:title="potato dextrose agar" xlink:type="simple">PDA</abbrev> from above; <bold>q</bold>. Culture on <abbrev xmlns:xlink="http://www.w3.org/1999/xlink" xlink:title="potato dextrose agar" xlink:type="simple">PDA</abbrev> from below. Scale bars: 1 cm (<bold>b, c</bold>); 100 μm (<bold>d</bold>); 50 μm (<bold>e, f, h–j</bold>); 20 μm (<bold>g, k–o</bold>).</p></caption><graphic xmlns:xlink="http://www.w3.org/1999/xlink" xlink:href="mycokeys-136-217-g002.jpg" id="oo_1716310.jpg" position="float" orientation="portrait" xlink:type="simple"><uri content-type="original_file" xlink:type="simple">https://binary.pensoft.net/fig/1716310</uri></graphic></fig></tp:treatment-sec><tp:treatment-sec sec-type="Holotype"><title>Holotype.</title><p>HKAS150455.</p></tp:treatment-sec><tp:treatment-sec sec-type="Description"><title>Description.</title><p><bold><italic>Saprobic</italic></bold> on submerged wood. <bold>Sexual morph: <italic>Ascomata</italic></bold> 200–350 µm high × 210–360 µm diam. (x̄ = 270 × 275 µm, <italic>n</italic> = 10), scattered to gregarious, immersed with long neck erumpent straight through the host substrate surface, black, coriaceous, subglobose to ellipsoidal. <bold><italic>Ostiole</italic></bold> 400–750 µm (x̄ = 520 µm, <italic>n</italic> = 10) long, central, black, subcylindrical or conical, curved or straight, periphysate. <bold><italic>Peridium</italic></bold> 14–30 µm wide (x̄ = 23.3 µm, <italic>n</italic> = 20), with a brown to dark brown outer layer composed of <bold><italic>textura prismatica</italic></bold> to <bold><italic>textura angularis</italic></bold>, intermingled with host tissues, inner layer composed of hyaline <bold><italic>textura angularis</italic></bold> cells. <bold><italic>Paraphyses</italic></bold> 3–6 µm wide × 160–220 µm length (x̄ = 4.4 × 185 µm, <italic>n</italic> = 30), hyaline, numerous, unbranched, septate, constricted or not at the septa. <bold><italic>Asci</italic></bold> 220–270 × 11–14 µm (x̄ = 252 × 12 µm, <italic>n</italic> = 10), 8-spored, unitunicate, cylindrical, apex rounded, with an up to 120 μm long or rarely short pedicel, and a large, wedge-shaped, apical ring, 3–4.2 μm high × 5.5–6.3 μm wide (x̄ = 3.7 × 5.9 µm, <italic>n</italic> = 10). <bold><italic>Ascospores</italic></bold> 29–32 × 9–10 µm (x̄ = 30.6 × 9.5 µm, <italic>n</italic> = 30), hyaline, aseptate, fusiform, straight to slightly curved, minutely guttulate, thin-walled, smooth-walled, with a mucilaginous sheath. <bold>Asexual morph</bold>: Undetermined.</p></tp:treatment-sec><tp:treatment-sec sec-type="Culture characteristics"><title>Culture characteristics.</title><p>Ascospore germinate on <abbrev xmlns:xlink="http://www.w3.org/1999/xlink" xlink:title="potato dextrose agar" xlink:type="simple">PDA</abbrev> within 24 h at 25 °C in a dark incubator. Germ tubes are produced from both ends. Colonies reach 2 cm diam after one month at 25 °C, circular, cottony surface, umbonate, entire edge, dense hyphae, with brown sparse mycelium ring, light brown to yellowish-white from above, yellow-brown around the brown center from below, no pigment produced.</p></tp:treatment-sec><tp:treatment-sec sec-type="Material examined"><title>Material examined.</title><p>China • Hunan Province, Yuanjiang City, Dongting Lake (<named-content xmlns:xlink="http://www.w3.org/1999/xlink" content-type="dwc:verbatimCoordinates" xlink:type="simple">28°47'58.08"N, 112°36'19.09"E</named-content>, 11 m), submerged wood in shoreline of Dongting Lake, 21 December 2024, Zhi-Yang Wang, D4S4-1 (HKAS 150455, holotype); ex-type <abbrev xmlns:xlink="http://www.w3.org/1999/xlink" content-type="institution" xlink:title="Kunming Institute of Botany Culture Collection" xlink:type="simple">KUNCC</abbrev> 25-20208; <italic>ibid</italic>., D4S4-1A (HKAS 150456, isotype), living culture <abbrev xmlns:xlink="http://www.w3.org/1999/xlink" content-type="institution" xlink:title="Kunming Institute of Botany Culture Collection" xlink:type="simple">KUNCC</abbrev> 25-20209.</p></tp:treatment-sec><tp:treatment-sec sec-type="GenBank numbers"><title>GenBank numbers.</title><p><abbrev xmlns:xlink="http://www.w3.org/1999/xlink" content-type="institution" xlink:title="Kunming Institute of Botany Culture Collection" xlink:type="simple">KUNCC</abbrev> 25-20208 = <abbrev xmlns:xlink="http://www.w3.org/1999/xlink" xlink:title="internal transcribed spacer" xlink:type="simple">ITS</abbrev>: <ext-link xmlns:xlink="http://www.w3.org/1999/xlink" xlink:href="PZ174008" ext-link-type="gen" xlink:type="simple">PZ174008</ext-link>, <abbrev xmlns:xlink="http://www.w3.org/1999/xlink" xlink:title="large subunit" xlink:type="simple">LSU</abbrev>: <ext-link xmlns:xlink="http://www.w3.org/1999/xlink" xlink:href="PZ174012" ext-link-type="gen" xlink:type="simple">PZ174012</ext-link>, <abbrev xmlns:xlink="http://www.w3.org/1999/xlink" xlink:title="small subunit" xlink:type="simple">SSU</abbrev>: <ext-link xmlns:xlink="http://www.w3.org/1999/xlink" xlink:href="PZ174016" ext-link-type="gen" xlink:type="simple">PZ174016</ext-link>; <abbrev xmlns:xlink="http://www.w3.org/1999/xlink" content-type="institution" xlink:title="Kunming Institute of Botany Culture Collection" xlink:type="simple">KUNCC</abbrev> 25-20209 = <abbrev xmlns:xlink="http://www.w3.org/1999/xlink" xlink:title="internal transcribed spacer" xlink:type="simple">ITS</abbrev>: <ext-link xmlns:xlink="http://www.w3.org/1999/xlink" xlink:href="PZ174009" ext-link-type="gen" xlink:type="simple">PZ174009</ext-link>, <abbrev xmlns:xlink="http://www.w3.org/1999/xlink" xlink:title="large subunit" xlink:type="simple">LSU</abbrev>: <ext-link xmlns:xlink="http://www.w3.org/1999/xlink" xlink:href="PZ174013" ext-link-type="gen" xlink:type="simple">PZ174013</ext-link>, <abbrev xmlns:xlink="http://www.w3.org/1999/xlink" xlink:title="small subunit" xlink:type="simple">SSU</abbrev>: <ext-link xmlns:xlink="http://www.w3.org/1999/xlink" xlink:href="PZ174017" ext-link-type="gen" xlink:type="simple">PZ174017</ext-link>.</p></tp:treatment-sec><tp:treatment-sec sec-type="Notes"><title>Notes.</title><p>Based on a combined phylogenetic analysis of <abbrev xmlns:xlink="http://www.w3.org/1999/xlink" xlink:title="large subunit" xlink:type="simple">LSU</abbrev>, <abbrev xmlns:xlink="http://www.w3.org/1999/xlink" xlink:title="internal transcribed spacer" xlink:type="simple">ITS</abbrev>, and <abbrev xmlns:xlink="http://www.w3.org/1999/xlink" xlink:title="small subunit" xlink:type="simple">SSU</abbrev> sequence data, <italic><tp:taxon-name><tp:taxon-name-part taxon-name-part-type="genus" reg="Annulatascus">Annulatascus</tp:taxon-name-part> <tp:taxon-name-part taxon-name-part-type="species" reg="dongtingensis">dongtingensis</tp:taxon-name-part></tp:taxon-name></italic> forms a well-supported clade sister to <italic><tp:taxon-name><tp:taxon-name-part taxon-name-part-type="genus" reg="Annulatascus">A.</tp:taxon-name-part> <tp:taxon-name-part taxon-name-part-type="species" reg="hongkongensis">hongkongensis</tp:taxon-name-part></tp:taxon-name></italic> and <italic><tp:taxon-name><tp:taxon-name-part taxon-name-part-type="genus" reg="Annulatascus">A.</tp:taxon-name-part> <tp:taxon-name-part taxon-name-part-type="species" reg="thailandensis">thailandensis</tp:taxon-name-part></tp:taxon-name></italic> (Fig. <xref ref-type="fig" rid="F1">1</xref>). Among these species, <italic><tp:taxon-name><tp:taxon-name-part taxon-name-part-type="genus" reg="Annulatascus">A.</tp:taxon-name-part> <tp:taxon-name-part taxon-name-part-type="species" reg="dongtingensis">dongtingensis</tp:taxon-name-part></tp:taxon-name></italic> can be readily distinguished from <italic><tp:taxon-name><tp:taxon-name-part taxon-name-part-type="genus" reg="Annulatascus">A.</tp:taxon-name-part> <tp:taxon-name-part taxon-name-part-type="species" reg="hongkongensis">hongkongensis</tp:taxon-name-part></tp:taxon-name></italic> by its narrower asci (252 × 12 µm, <italic>L</italic>/<italic>W</italic> ≈ 21 vs. 257 × 26 µm, <italic>L</italic>/<italic>W</italic> ≈ 9.9), smaller ascospores (30.6 × 9.5 µm, <italic>L</italic>/<italic>W</italic> ≈ 3.2 vs. 36 × 14 µm, <italic>L</italic>/<italic>W</italic> ≈ 2.6), and number of septa per ascospore (aseptate vs. 3-septate) (<xref ref-type="bibr" rid="B15">Ho et al. 1999</xref>). In addition, the paraphyses of <italic><tp:taxon-name><tp:taxon-name-part taxon-name-part-type="genus" reg="Annulatascus">A.</tp:taxon-name-part> <tp:taxon-name-part taxon-name-part-type="species" reg="dongtingensis">dongtingensis</tp:taxon-name-part></tp:taxon-name></italic> are distinctly narrower (3–6 µm vs. 6.5–8.5 µm) (<xref ref-type="bibr" rid="B15">Ho et al. 1999</xref>). <italic><tp:taxon-name><tp:taxon-name-part taxon-name-part-type="genus" reg="Annulatascus">Annulatascus</tp:taxon-name-part> <tp:taxon-name-part taxon-name-part-type="species" reg="dongtingensis">dongtingensis</tp:taxon-name-part></tp:taxon-name></italic> also differs from <italic><tp:taxon-name><tp:taxon-name-part taxon-name-part-type="genus" reg="Annulatascus">A.</tp:taxon-name-part> <tp:taxon-name-part taxon-name-part-type="species" reg="thailandensis">thailandensis</tp:taxon-name-part></tp:taxon-name></italic> in having smaller asci (252 × 12 µm, <italic>L</italic>/<italic>W</italic> ≈ 21 vs. 310 × 13.7 µm, <italic>L</italic>/<italic>W</italic> ≈ 22.6) and narrower ascospores (30.6 × 9.5 µm, <italic>L</italic>/<italic>W</italic> ≈ 2.6 vs. 30.8 × 11.2 µm, <italic>L</italic>/<italic>W</italic> ≈ 2.8) (<xref ref-type="bibr" rid="B21">Hyde et al. 2020</xref>). Further, <italic><tp:taxon-name><tp:taxon-name-part taxon-name-part-type="genus" reg="Annulatascus">A.</tp:taxon-name-part> <tp:taxon-name-part taxon-name-part-type="species" reg="dongtingensis">dongtingensis</tp:taxon-name-part></tp:taxon-name></italic> possesses aseptate ascospores, whereas <italic><tp:taxon-name><tp:taxon-name-part taxon-name-part-type="genus" reg="Annulatascus">A.</tp:taxon-name-part> <tp:taxon-name-part taxon-name-part-type="species" reg="thailandensis">thailandensis</tp:taxon-name-part></tp:taxon-name></italic> has 1–2-septate ascospores (<xref ref-type="bibr" rid="B21">Hyde et al. 2020</xref>). The new species is also morphologically distinct in its immersed ascomata with a straight neck, in contrast to the superficial ascomata of <italic><tp:taxon-name><tp:taxon-name-part taxon-name-part-type="genus" reg="Annulatascus">A.</tp:taxon-name-part> <tp:taxon-name-part taxon-name-part-type="species" reg="thailandensis">thailandensis</tp:taxon-name-part></tp:taxon-name></italic>, which bear long or short necks that lie horizontally or obliquely across the substrate surface (<xref ref-type="bibr" rid="B52">Zhang et al. 2017</xref>; <xref ref-type="bibr" rid="B21">Hyde et al. 2020</xref>; <xref ref-type="bibr" rid="B12">Dong et al. 2021</xref>). The base pair comparisons (excluding gaps) of <abbrev xmlns:xlink="http://www.w3.org/1999/xlink" xlink:title="large subunit" xlink:type="simple">LSU</abbrev> show that <italic><tp:taxon-name><tp:taxon-name-part taxon-name-part-type="genus" reg="Annulatascus">A.</tp:taxon-name-part> <tp:taxon-name-part taxon-name-part-type="species" reg="dongtingensis">dongtingensis</tp:taxon-name-part></tp:taxon-name></italic> differs from <italic><tp:taxon-name><tp:taxon-name-part taxon-name-part-type="genus" reg="Annulatascus">A.</tp:taxon-name-part> <tp:taxon-name-part taxon-name-part-type="species" reg="hongkongensis">hongkongensis</tp:taxon-name-part></tp:taxon-name></italic> and <italic><tp:taxon-name><tp:taxon-name-part taxon-name-part-type="genus" reg="Annulatascus">A.</tp:taxon-name-part> <tp:taxon-name-part taxon-name-part-type="species" reg="thailandensis">thailandensis</tp:taxon-name-part></tp:taxon-name></italic> by 5.4% (45/827 bp) and 0.5% (4/827 bp), respectively. However, low sequence divergence is also common within the genus; for example, <italic><tp:taxon-name><tp:taxon-name-part taxon-name-part-type="genus" reg="Annulatascus">A.</tp:taxon-name-part> <tp:taxon-name-part taxon-name-part-type="species" reg="thailandensis">thailandensis</tp:taxon-name-part></tp:taxon-name></italic> differs from <italic><tp:taxon-name><tp:taxon-name-part taxon-name-part-type="genus" reg="Annulatascus">A.</tp:taxon-name-part> <tp:taxon-name-part taxon-name-part-type="species" reg="saprophyticus">saprophyticus</tp:taxon-name-part></tp:taxon-name></italic> by 0.8% (7/829 bp) and from <italic><tp:taxon-name><tp:taxon-name-part taxon-name-part-type="genus" reg="Annulatascus">A.</tp:taxon-name-part> <tp:taxon-name-part taxon-name-part-type="species" reg="tratensis">tratensis</tp:taxon-name-part></tp:taxon-name></italic> by 0.9% (8/850 bp). The combination of these morphological differences, together with phylogenetic evidence, clearly supports the recognition of <italic><tp:taxon-name><tp:taxon-name-part taxon-name-part-type="genus" reg="Annulatascus">Annulatascus</tp:taxon-name-part> <tp:taxon-name-part taxon-name-part-type="species" reg="dongtingensis">dongtingensis</tp:taxon-name-part></tp:taxon-name></italic> as a novel species.</p></tp:treatment-sec><tp:treatment-sec><!--Section generated to contain objects referenced in tp:taxon-treatment.--><fig id="F1" position="float" orientation="portrait"><object-id xmlns:xlink="http://www.w3.org/1999/xlink" content-type="doi" xlink:type="simple">10.3897/mycokeys.136.188740.figure1</object-id><object-id xmlns:xlink="http://www.w3.org/1999/xlink" content-type="arpha" xlink:type="simple">59D25263-F177-5AAB-BE35-C6FA3ECBFE9C</object-id><label>Figure 1.</label><caption><p>RAxML tree based on a combined dataset of <abbrev xmlns:xlink="http://www.w3.org/1999/xlink" xlink:title="internal transcribed spacer" xlink:type="simple">ITS</abbrev>, <abbrev xmlns:xlink="http://www.w3.org/1999/xlink" xlink:title="large subunit" xlink:type="simple">LSU</abbrev>, and <abbrev xmlns:xlink="http://www.w3.org/1999/xlink" xlink:title="small subunit" xlink:type="simple">SSU</abbrev> sequence analyses. Bootstrap support values for <abbrev xmlns:xlink="http://www.w3.org/1999/xlink" xlink:title="maximum likelihood" xlink:type="simple">ML</abbrev> equal to or greater than 70% and Bayesian posterior probabilities (<abbrev xmlns:xlink="http://www.w3.org/1999/xlink" xlink:title="Bayesian posterior probabilities" xlink:type="simple">BYPP</abbrev>) equal to or higher than 0.90 are indicated above the nodes as <abbrev xmlns:xlink="http://www.w3.org/1999/xlink" xlink:title="maximum likelihood" xlink:type="simple">ML</abbrev>/<abbrev xmlns:xlink="http://www.w3.org/1999/xlink" xlink:title="Bayesian posterior probabilities" xlink:type="simple">BYPP</abbrev>. The tree is rooted to <italic><tp:taxon-name><tp:taxon-name-part taxon-name-part-type="genus" reg="Ophiostoma">Ophiostoma</tp:taxon-name-part> <tp:taxon-name-part taxon-name-part-type="species" reg="piliferum">piliferum</tp:taxon-name-part></tp:taxon-name></italic> (AFTOL ID 910) and <italic><tp:taxon-name><tp:taxon-name-part taxon-name-part-type="genus" reg="Ophiostoma">O.</tp:taxon-name-part> <tp:taxon-name-part taxon-name-part-type="species" reg="stenoceras">stenoceras</tp:taxon-name-part></tp:taxon-name></italic> (AFTOL ID 1038). Ex-type strains are denoted with T, and the newly generated sequence is indicated in red.</p></caption><graphic xmlns:xlink="http://www.w3.org/1999/xlink" xlink:href="mycokeys-136-217-g001.jpg" id="oo_1716309.jpg" position="float" orientation="portrait" xlink:type="simple"><uri content-type="original_file" xlink:type="simple">https://binary.pensoft.net/fig/1716309</uri></graphic></fig></tp:treatment-sec><ref-list><ref id="B15"><mixed-citation xmlns:xlink="http://www.w3.org/1999/xlink" xlink:type="simple">Ho WH, Ranghoo VM, Hyde KD, Hodgkiss IJ (1999) Ascal ultrastructural study in <italic><tp:taxon-name><tp:taxon-name-part taxon-name-part-type="genus">Annulatascus</tp:taxon-name-part> <tp:taxon-name-part taxon-name-part-type="species">hongkongensis</tp:taxon-name-part></tp:taxon-name></italic> sp. nov., a freshwater ascomycete. Mycologia 91: 885–892. <ext-link xlink:href="10.1080/00275514.1999.12061094" ext-link-type="doi" xlink:type="simple">https://doi.org/10.1080/00275514.1999.12061094</ext-link></mixed-citation></ref><ref id="B21"><mixed-citation xmlns:xlink="http://www.w3.org/1999/xlink" xlink:type="simple">Hyde KD, Norphanphoun C, Maharachchikumbura SSN, Bhat DJ, Jones EBG, Bundhun D, Chen YJ, Bao DF, Boonmee S, Calabon MS, Chaiwan N, Chethana KWT, Dai DQ, Dayarathne MC, Devadatha B, Dissanayake AJ, Dissanayake LS, Doilom M, Dong W, Fan XL, Goonasekara ID, Hongsanan S, Huang SK, Jayawardena RS, Jeewon R, Karunarathna A, Konta S, Kumar V, Lin CG, Liu JK, Liu NG, Luangsa-ard J, Lumyong S, Luo ZL, Marasinghe DS, McKenzie EHC, Niego AGT, Niranjan M, Perera RH, Phukhamsakda C, Rathnayaka AR, Samarakoon MC, Samarakoon SMBC, Sarma VV, Senanayake IC, Shang QJ, Stadler M, Tibpromma S, Wanasinghe DN, Wei DP, Wijayawardene NN, Xiao YP, Yang J, Zeng XY, Zhang SN, Xiang MM (2020) Refined families of <italic><tp:taxon-name><tp:taxon-name-part taxon-name-part-type="class">Sordariomycetes</tp:taxon-name-part></tp:taxon-name></italic>. Mycosphere 11: 305–1059. <ext-link xlink:href="10.5943/mycosphere/11/1/7" ext-link-type="doi" xlink:type="simple">https://doi.org/10.5943/mycosphere/11/1/7</ext-link></mixed-citation></ref><ref id="B52"><mixed-citation xmlns:xlink="http://www.w3.org/1999/xlink" xlink:type="simple">Zhang H, Dong W, Hyde KD, Maharachchikumbura SSN, Hongsanan S, Jayarama Bhat D, Al-Sadi AM, Zhang D (2017) Towards a natural classification of <italic><tp:taxon-name><tp:taxon-name-part taxon-name-part-type="family">Annulatascaceae</tp:taxon-name-part></tp:taxon-name></italic>-like taxa: introducing <italic><tp:taxon-name><tp:taxon-name-part taxon-name-part-type="order">Atractosporales</tp:taxon-name-part></tp:taxon-name></italic> ord. nov. and six new families. Fungal Diversity 85: 75–110. <ext-link xlink:href="10.1007/s13225-017-0387-z" ext-link-type="doi" xlink:type="simple">https://doi.org/10.1007/s13225-017-0387-z</ext-link></mixed-citation></ref><ref id="B12"><mixed-citation xmlns:xlink="http://www.w3.org/1999/xlink" xlink:type="simple">Dong W, Hyde KD, Jeewon R, Doilom M, Yu XD, Wang GN, Liu NG, Hu DM, Nalumpang S, Zhang H (2021) Towards a natural classification of <italic><tp:taxon-name><tp:taxon-name-part taxon-name-part-type="family">Annulatascaceae</tp:taxon-name-part></tp:taxon-name></italic>-like taxa II: introducing five new genera and eighteen new species from freshwater. Mycosphere 12: 1–88. <ext-link xlink:href="10.5943/mycosphere/12/1/1" ext-link-type="doi" xlink:type="simple">https://doi.org/10.5943/mycosphere/12/1/1</ext-link></mixed-citation></ref></ref-list></tp:taxon-treatment>
