# Supplementary material for: Two new species of Annulatascaceae (Annulatascales, Sordariomycetes) from Dongting Lake
Source: MycoKeys. 2026 Jul 15;136:217–32. doi: 10.3897/mycokeys.136.188740 (PMC13392777; doi:10.3897/mycokeys.136.188740)
Supplement: XML Treatment for Fusoidigranularius dongtingensis [file mycokeys.136.188740-treatment2.xml]

<!DOCTYPE tp:taxon-treatment
  PUBLIC "-//TaxonX//DTD Taxonomic Treatment Publishing DTD v0 20100105//EN" "tax-treatment-NSO.dtd">
<tp:taxon-treatment xmlns:tp="http://www.plazi.org/taxpub"><tp:treatment-meta><kwd-group><label>Taxon classification</label><kwd>
                <named-content content-type="kingdom">Fungi</named-content>
              </kwd><kwd>
                <named-content content-type="order">Annulatascales</named-content>
              </kwd><kwd>
                <named-content content-type="family">Annulatascaceae</named-content>
              </kwd></kwd-group><mixed-citation publication-type="journal"><person-group><name><surname>Wang</surname><given-names>Zhi-Yang</given-names></name><name><surname>Thiyagaraja</surname><given-names>Vinodhini</given-names></name><name><surname>He</surname><given-names>Shu-Cheng</given-names></name><name><surname>Kularathnage</surname><given-names>Nuwan</given-names></name><name><surname>Yuan</surname><given-names>Ling-Ling</given-names></name><name><surname>Cheewangkoon</surname><given-names>Ratchadawan</given-names></name><name><surname>Hyde</surname><given-names>Kevin D.</given-names></name><name><surname>Zhao</surname><given-names>Qi</given-names></name></person-group><article-title>Two new species of <italic><tp:taxon-name><tp:taxon-name-part taxon-name-part-type="family" reg="Annulatascaceae">Annulatascaceae</tp:taxon-name-part></tp:taxon-name></italic> (<italic><tp:taxon-name><tp:taxon-name-part taxon-name-part-type="order" reg="Annulatascales">Annulatascales</tp:taxon-name-part></tp:taxon-name></italic>, <italic><tp:taxon-name><tp:taxon-name-part taxon-name-part-type="class" reg="Sordariomycetes">Sordariomycetes</tp:taxon-name-part></tp:taxon-name></italic>) from Dongting Lake</article-title><source>MycoKeys</source><day>15</day><month>07</month><year>2026</year><volume>136</volume><fpage>217</fpage><lpage>232</lpage><pub-id pub-id-type="doi">10.3897/mycokeys.136.188740</pub-id></mixed-citation></tp:treatment-meta><tp:nomenclature><tp:taxon-name><object-id xmlns:xlink="http://www.w3.org/1999/xlink" content-type="arpha" xlink:type="simple">7DEF9862-5373-5380-A432-A9C433393F8C</object-id>
                    		<tp:taxon-name-part taxon-name-part-type="genus" reg="Fusoidigranularius">Fusoidigranularius</tp:taxon-name-part> <tp:taxon-name-part taxon-name-part-type="species" reg="dongtingensis">dongtingensis</tp:taxon-name-part>
                    	
                    		<object-id xmlns:xlink="http://www.w3.org/1999/xlink" xlink:type="simple">Index Fungorum: IF905206</object-id>
                    		<object-id xmlns:xlink="http://www.w3.org/1999/xlink" xlink:type="simple">Facesoffungi Number: FoF19658</object-id>
                    	</tp:taxon-name><tp:taxon-authority>Z.Y. Wang, K.D. Hyde &amp; Q. Zhao</tp:taxon-authority><tp:taxon-status xmlns:xlink="http://www.w3.org/1999/xlink" xlink:type="simple">sp. nov.</tp:taxon-status><xref ref-type="fig" rid="F3">Fig. 3</xref></tp:nomenclature><tp:treatment-sec sec-type="Etymology"><title>Etymology.</title><p>The epithet “<italic>dongtingensis</italic>” refers to the collecting site where the fungus was collected.</p><fig id="F3" position="float" orientation="portrait"><object-id xmlns:xlink="http://www.w3.org/1999/xlink" content-type="doi" xlink:type="simple">10.3897/mycokeys.136.188740.figure3</object-id><object-id xmlns:xlink="http://www.w3.org/1999/xlink" content-type="arpha" xlink:type="simple">4DB4D9D0-C82B-5F94-AA17-5DCAF1A779E6</object-id><label>Figure 3.</label><caption><p><italic><tp:taxon-name><tp:taxon-name-part taxon-name-part-type="genus" reg="Fusoidigranularius">Fusoidigranularius</tp:taxon-name-part> <tp:taxon-name-part taxon-name-part-type="species" reg="dongtingensis">dongtingensis</tp:taxon-name-part></tp:taxon-name></italic> (HKAS 150454, holotype). <bold>a–c</bold>. Ascomata on natural substrate; <bold>d</bold>. Section of an ascoma; <bold>e</bold>. Peridium; <bold>f–h</bold>. Asci; <bold>i</bold>. Section of ascomatal neck; <bold>j</bold>. Paraphyses; <bold>k</bold>. Apical ring (white arrows); <bold>l–o</bold>. Ascospores; <bold>p</bold>. Germinated ascospore; <bold>q</bold>. Culture on <abbrev xmlns:xlink="http://www.w3.org/1999/xlink" xlink:title="potato dextrose agar" xlink:type="simple">PDA</abbrev> from above; <bold>r</bold>. Culture on <abbrev xmlns:xlink="http://www.w3.org/1999/xlink" xlink:title="potato dextrose agar" xlink:type="simple">PDA</abbrev> from below. Scale bars: 500 μm (<bold>b, c</bold>); 100 μm (<bold>d, f–i</bold>); 20 μm (<bold>e, j–o</bold>).</p></caption><graphic xmlns:xlink="http://www.w3.org/1999/xlink" xlink:href="mycokeys-136-217-g003.jpg" id="oo_1716311.jpg" position="float" orientation="portrait" xlink:type="simple"><uri content-type="original_file" xlink:type="simple">https://binary.pensoft.net/fig/1716311</uri></graphic></fig></tp:treatment-sec><tp:treatment-sec sec-type="Holotype"><title>Holotype.</title><p>HKAS 150454.</p></tp:treatment-sec><tp:treatment-sec sec-type="Description"><title>Description.</title><p><bold><italic>Saprobic</italic></bold> on submerged wood. <bold>Sexual morph: <italic>Ascomata</italic></bold> 240–410 µm high × 210–400 µm diam. (x̄ = 321 × 271 µm, <italic>n</italic> = 10), scattered to gregarious, immersed, ostiolate, black, coriaceous, subglobose to obpyriform. <bold><italic>Ostiole</italic></bold> 130–200 µm long × 80–110 µm wide (x̄ = 168 × 93 µm, <italic>n</italic> = 10), central, black, subcylindrical, straight, periphysate. <bold><italic>Peridium</italic></bold> 22–70 µm wide (x̄ = 42 µm, <italic>n</italic> = 30) with 6–11 layers, a dark brown outer part composed cell of <bold><italic>textura angularis</italic></bold>, inner part composed of 2–4 layers, pale brown to hyaline <bold><italic>textura angularis</italic></bold> to <bold><italic>textura prismatica</italic></bold> cells. <bold><italic>Paraphyses</italic></bold> 3.5–8.4 µm wide × 150–250 µm length (x̄ = 5.7 × 196 µm, <italic>n</italic> = 30), hyaline, numerous, unbranched or rarely branched, septate, constricted or not at the septa, tapering distally. <bold><italic>Asci</italic></bold> 306–413 × 8–10 µm (x̄ = 360 × 9 µm, <italic>n</italic> = 10), 8-spored, unitunicate, cylindrical, apex rounded, with up to 200 μm long or rarely short pedicel and a large, refractive, wedge-shaped, apical ring, 2.6–3.7 μm high × 4.5–5.4 μm wide (x̄ = 3.1 × 4.9 µm, <italic>n</italic> = 10). <bold><italic>Ascospores</italic></bold> 33–40 × 7.5–9 µm (x̄ = 36.5 × 8.5 µm, <italic>n</italic> = 30), hyaline, 3-septate or occasionally 4-septate, constricted at the septa, fusoid, both ends rounded, straight to slightly curved, guttulate, smooth-walled. <bold>Asexual morph</bold>: Undetermined.</p></tp:treatment-sec><tp:treatment-sec sec-type="Culture characteristics"><title>Culture characteristics.</title><p>Ascospore germinate on <abbrev xmlns:xlink="http://www.w3.org/1999/xlink" xlink:title="potato dextrose agar" xlink:type="simple">PDA</abbrev> within 24 h at 25 °C in a dark incubator. Germ tubes are produced from both ends. Colonies reach 3.4 cm diam after one month at 25 °C, circular, rough surface, umbonate, filiform edge, dense hyphae, white from above, yellow-white around brown spot in the center from below, no pigment.</p></tp:treatment-sec><tp:treatment-sec sec-type="Material examined"><title>Material examined.</title><p>China • Hunan Province, Yiyang City, Dongting Lake (<named-content xmlns:xlink="http://www.w3.org/1999/xlink" content-type="dwc:verbatimCoordinates" xlink:type="simple">28°53'58.58"N, 112°20'14.88"E</named-content>, 10 m), submerged wood in shoreline of Dongting Lake, 20 December 2024, D3S3-1 (HKAS 150454, holotype); ex-type <abbrev xmlns:xlink="http://www.w3.org/1999/xlink" content-type="institution" xlink:title="Kunming Institute of Botany Culture Collection" xlink:type="simple">KUNCC</abbrev> 25-20200; <italic>ibid</italic>., D3S5-1 (HKAS150457, isotype), living culture <abbrev xmlns:xlink="http://www.w3.org/1999/xlink" content-type="institution" xlink:title="Kunming Institute of Botany Culture Collection" xlink:type="simple">KUNCC</abbrev> 25-20203.</p></tp:treatment-sec><tp:treatment-sec sec-type="GenBank numbers"><title>GenBank numbers.</title><p><abbrev xmlns:xlink="http://www.w3.org/1999/xlink" content-type="institution" xlink:title="Kunming Institute of Botany Culture Collection" xlink:type="simple">KUNCC</abbrev> 25-20200 = <abbrev xmlns:xlink="http://www.w3.org/1999/xlink" xlink:title="internal transcribed spacer" xlink:type="simple">ITS</abbrev>: <ext-link xmlns:xlink="http://www.w3.org/1999/xlink" xlink:href="PZ174006" ext-link-type="gen" xlink:type="simple">PZ174006</ext-link>, <abbrev xmlns:xlink="http://www.w3.org/1999/xlink" xlink:title="large subunit" xlink:type="simple">LSU</abbrev>: <ext-link xmlns:xlink="http://www.w3.org/1999/xlink" xlink:href="PZ174010" ext-link-type="gen" xlink:type="simple">PZ174010</ext-link>, <abbrev xmlns:xlink="http://www.w3.org/1999/xlink" xlink:title="small subunit" xlink:type="simple">SSU</abbrev>: <ext-link xmlns:xlink="http://www.w3.org/1999/xlink" xlink:href="PZ174014" ext-link-type="gen" xlink:type="simple">PZ174014</ext-link>; <abbrev xmlns:xlink="http://www.w3.org/1999/xlink" content-type="institution" xlink:title="Kunming Institute of Botany Culture Collection" xlink:type="simple">KUNCC</abbrev> 25-20203 = <abbrev xmlns:xlink="http://www.w3.org/1999/xlink" xlink:title="internal transcribed spacer" xlink:type="simple">ITS</abbrev>: <ext-link xmlns:xlink="http://www.w3.org/1999/xlink" xlink:href="PZ174007" ext-link-type="gen" xlink:type="simple">PZ174007</ext-link>, <abbrev xmlns:xlink="http://www.w3.org/1999/xlink" xlink:title="large subunit" xlink:type="simple">LSU</abbrev>: <ext-link xmlns:xlink="http://www.w3.org/1999/xlink" xlink:href="PZ174011" ext-link-type="gen" xlink:type="simple">PZ174011</ext-link>, <abbrev xmlns:xlink="http://www.w3.org/1999/xlink" xlink:title="small subunit" xlink:type="simple">SSU</abbrev>: <ext-link xmlns:xlink="http://www.w3.org/1999/xlink" xlink:href="PZ174015" ext-link-type="gen" xlink:type="simple">PZ174015</ext-link>.</p></tp:treatment-sec><tp:treatment-sec sec-type="Notes"><title>Notes.</title><p>In the phylogenetic analysis, <italic><tp:taxon-name><tp:taxon-name-part taxon-name-part-type="genus" reg="Fusoidigranularius">Fusoidigranularius</tp:taxon-name-part> <tp:taxon-name-part taxon-name-part-type="species" reg="dongtingensis">dongtingensis</tp:taxon-name-part></tp:taxon-name></italic> clustered with <italic><tp:taxon-name><tp:taxon-name-part taxon-name-part-type="genus" reg="Fusoidigranularius">F.</tp:taxon-name-part> <tp:taxon-name-part taxon-name-part-type="species" reg="nilensis">nilensis</tp:taxon-name-part></tp:taxon-name></italic> (Fig. <xref ref-type="fig" rid="F1">1</xref>). Although morphologically similar, the new species can be distinguished from <italic><tp:taxon-name><tp:taxon-name-part taxon-name-part-type="genus" reg="Fusoidigranularius">F.</tp:taxon-name-part> <tp:taxon-name-part taxon-name-part-type="species" reg="nilensis">nilensis</tp:taxon-name-part></tp:taxon-name></italic> by several characters. <italic><tp:taxon-name><tp:taxon-name-part taxon-name-part-type="genus" reg="Fusoidigranularius">Fusoidigranularius</tp:taxon-name-part> <tp:taxon-name-part taxon-name-part-type="species" reg="dongtingensis">dongtingensis</tp:taxon-name-part></tp:taxon-name></italic> has smaller ostioles (130–200 × 80–110 µm vs. 240–360 × 96–112 µm), narrower asci (360 × 9 µm, <italic>L</italic>/<italic>W</italic> ≈ 40.0 vs. 322.5 × 12.2 µm, <italic>L</italic>/<italic>W</italic> ≈ 26.4), and fewer septa per ascospore [3(–4)-septate vs. 5–9(–11)-septate] (<xref ref-type="bibr" rid="B1">Abdel-Wahab et al. 2011</xref>). In addition, the position and orientation of the ostiolar neck differ between the two species: in <italic><tp:taxon-name><tp:taxon-name-part taxon-name-part-type="genus" reg="Fusoidigranularius">F.</tp:taxon-name-part> <tp:taxon-name-part taxon-name-part-type="species" reg="dongtingensis">dongtingensis</tp:taxon-name-part></tp:taxon-name></italic>, the neck is straight and projects vertically through the host substrate, whereas in <italic><tp:taxon-name><tp:taxon-name-part taxon-name-part-type="genus" reg="Fusoidigranularius">F.</tp:taxon-name-part> <tp:taxon-name-part taxon-name-part-type="species" reg="nilensis">nilensis</tp:taxon-name-part></tp:taxon-name></italic>, it is oriented horizontally and lies along the substrate surface (<xref ref-type="bibr" rid="B1">Abdel-Wahab et al. 2011</xref>; <xref ref-type="bibr" rid="B52">Zhang et al. 2017</xref>; <xref ref-type="bibr" rid="B12">Dong et al. 2021</xref>). The base pair comparisons (excluding gaps) of <abbrev xmlns:xlink="http://www.w3.org/1999/xlink" xlink:title="large subunit" xlink:type="simple">LSU</abbrev> show that <italic><tp:taxon-name><tp:taxon-name-part taxon-name-part-type="genus" reg="Fusoidigranularius">F.</tp:taxon-name-part> <tp:taxon-name-part taxon-name-part-type="species" reg="dongtingensis">dongtingensis</tp:taxon-name-part></tp:taxon-name></italic> differs from <italic><tp:taxon-name><tp:taxon-name-part taxon-name-part-type="genus" reg="Fusoidigranularius">F.</tp:taxon-name-part> <tp:taxon-name-part taxon-name-part-type="species" reg="nilensis">nilensis</tp:taxon-name-part></tp:taxon-name></italic> by 1.98% (16/807 bp). Therefore, <italic><tp:taxon-name><tp:taxon-name-part taxon-name-part-type="genus" reg="Fusoidigranularius">Fusoidigranularius</tp:taxon-name-part> <tp:taxon-name-part taxon-name-part-type="species" reg="dongtingensis">dongtingensis</tp:taxon-name-part></tp:taxon-name></italic> is introduced as a novel species based on morphological and phylogenetic analyses.</p></tp:treatment-sec><tp:treatment-sec><!--Section generated to contain objects referenced in tp:taxon-treatment.--><fig id="F1" position="float" orientation="portrait"><object-id xmlns:xlink="http://www.w3.org/1999/xlink" content-type="doi" xlink:type="simple">10.3897/mycokeys.136.188740.figure1</object-id><object-id xmlns:xlink="http://www.w3.org/1999/xlink" content-type="arpha" xlink:type="simple">59D25263-F177-5AAB-BE35-C6FA3ECBFE9C</object-id><label>Figure 1.</label><caption><p>RAxML tree based on a combined dataset of <abbrev xmlns:xlink="http://www.w3.org/1999/xlink" xlink:title="internal transcribed spacer" xlink:type="simple">ITS</abbrev>, <abbrev xmlns:xlink="http://www.w3.org/1999/xlink" xlink:title="large subunit" xlink:type="simple">LSU</abbrev>, and <abbrev xmlns:xlink="http://www.w3.org/1999/xlink" xlink:title="small subunit" xlink:type="simple">SSU</abbrev> sequence analyses. Bootstrap support values for <abbrev xmlns:xlink="http://www.w3.org/1999/xlink" xlink:title="maximum likelihood" xlink:type="simple">ML</abbrev> equal to or greater than 70% and Bayesian posterior probabilities (<abbrev xmlns:xlink="http://www.w3.org/1999/xlink" xlink:title="Bayesian posterior probabilities" xlink:type="simple">BYPP</abbrev>) equal to or higher than 0.90 are indicated above the nodes as <abbrev xmlns:xlink="http://www.w3.org/1999/xlink" xlink:title="maximum likelihood" xlink:type="simple">ML</abbrev>/<abbrev xmlns:xlink="http://www.w3.org/1999/xlink" xlink:title="Bayesian posterior probabilities" xlink:type="simple">BYPP</abbrev>. The tree is rooted to <italic><tp:taxon-name><tp:taxon-name-part taxon-name-part-type="genus" reg="Ophiostoma">Ophiostoma</tp:taxon-name-part> <tp:taxon-name-part taxon-name-part-type="species" reg="piliferum">piliferum</tp:taxon-name-part></tp:taxon-name></italic> (AFTOL ID 910) and <italic><tp:taxon-name><tp:taxon-name-part taxon-name-part-type="genus" reg="Ophiostoma">O.</tp:taxon-name-part> <tp:taxon-name-part taxon-name-part-type="species" reg="stenoceras">stenoceras</tp:taxon-name-part></tp:taxon-name></italic> (AFTOL ID 1038). Ex-type strains are denoted with T, and the newly generated sequence is indicated in red.</p></caption><graphic xmlns:xlink="http://www.w3.org/1999/xlink" xlink:href="mycokeys-136-217-g001.jpg" id="oo_1716309.jpg" position="float" orientation="portrait" xlink:type="simple"><uri content-type="original_file" xlink:type="simple">https://binary.pensoft.net/fig/1716309</uri></graphic></fig></tp:treatment-sec><ref-list><ref id="B1"><mixed-citation xmlns:xlink="http://www.w3.org/1999/xlink" xlink:type="simple">Abdel-Wahab MA, Abdel-Aziz FA, Mohamed SS, Abdel-Aziz AE (2011) <italic><tp:taxon-name><tp:taxon-name-part taxon-name-part-type="genus">Annulatascus</tp:taxon-name-part> <tp:taxon-name-part taxon-name-part-type="species">nilensis</tp:taxon-name-part></tp:taxon-name></italic> sp. nov., a new freshwater ascomycete from the River Nile, Egypt. IMA Fungus 2: 1–6. <ext-link xlink:href="10.5598/imafungus.2011.02.01.01" ext-link-type="doi" xlink:type="simple">https://doi.org/10.5598/imafungus.2011.02.01.01</ext-link></mixed-citation></ref><ref id="B52"><mixed-citation xmlns:xlink="http://www.w3.org/1999/xlink" xlink:type="simple">Zhang H, Dong W, Hyde KD, Maharachchikumbura SSN, Hongsanan S, Jayarama Bhat D, Al-Sadi AM, Zhang D (2017) Towards a natural classification of <italic><tp:taxon-name><tp:taxon-name-part taxon-name-part-type="family">Annulatascaceae</tp:taxon-name-part></tp:taxon-name></italic>-like taxa: introducing <italic><tp:taxon-name><tp:taxon-name-part taxon-name-part-type="order">Atractosporales</tp:taxon-name-part></tp:taxon-name></italic> ord. nov. and six new families. Fungal Diversity 85: 75–110. <ext-link xlink:href="10.1007/s13225-017-0387-z" ext-link-type="doi" xlink:type="simple">https://doi.org/10.1007/s13225-017-0387-z</ext-link></mixed-citation></ref><ref id="B12"><mixed-citation xmlns:xlink="http://www.w3.org/1999/xlink" xlink:type="simple">Dong W, Hyde KD, Jeewon R, Doilom M, Yu XD, Wang GN, Liu NG, Hu DM, Nalumpang S, Zhang H (2021) Towards a natural classification of <italic><tp:taxon-name><tp:taxon-name-part taxon-name-part-type="family">Annulatascaceae</tp:taxon-name-part></tp:taxon-name></italic>-like taxa II: introducing five new genera and eighteen new species from freshwater. Mycosphere 12: 1–88. <ext-link xlink:href="10.5943/mycosphere/12/1/1" ext-link-type="doi" xlink:type="simple">https://doi.org/10.5943/mycosphere/12/1/1</ext-link></mixed-citation></ref></ref-list></tp:taxon-treatment>
